# Supplementary material for: A Scoping Review on Staff Attitudes towards the Use of Coercion in Mental Healthcare
Source: Healthcare (Basel). 2024 Aug 6;12(16):1552. doi: 10.3390/healthcare12161552 (PMC11354183; doi:10.3390/healthcare12161552)
Supplement: Supplementary file 1 [file healthcare-12-01552-s001.zip]

Archive with 1 entries (1 files):
- healthcare-3104367-supplementary.pdf
